# Supplementary material for: Ancient allopatry and ecological divergence act together to promote plant diversity in mountainous regions: evidence from comparative phylogeography of two genera in the Sino-Himalayan region
Source: BMC Plant Biol. 2023 Nov 17;23:572. doi: 10.1186/s12870-023-04593-1 (PMC10655281; doi:10.1186/s12870-023-04593-1)
Supplement: Supplementary file 3 — Supplementary Material 3 [file 12870_2023_4593_MOESM3_ESM.xls]

## Sheet: Sheet1
Table S20 Leaf traits of 258 specimen of Beesia calthifolia and its distribution information.
Elevation	Longtitude	Latitude	Leaf width (cm)	Leaf length (cm)	Leaf area (cm2)	Number of teeth	Leaf perimeter (cm)	Petiole (cm)	leaf shape (leaf length/leaf width)	tooth density (number of teeth/perimeter)
3100	103.795	31.2421	12.811	8.029	83.406	96	37.699	17.026	0.626727	2.54649
3100	102.199	28.8792	11.5	7.841	77.94	91	37.748	14.717	0.681826	2.41072
2200	102.199	28.8792	8.229	4.243	34.425	107	24.839	10.578	0.515616	4.30774
1600	103.367	29.55	6.111	5.462	25.821	67	22.504	14.026	0.893798	2.97725
1600	103.367	29.55	5.215	4.951	19.996	55	19.955	10.617	0.949377	2.7562
2240	102.72	30.39	4.7	3.997	14.836	49	17.1	8.242	0.850426	2.8655
2240	102.72	30.39	3.856	3.453	11.19	34	14.342	8.915	0.895488	2.37066
3150	103.848	31.6785	16	8.463	131.749	128	47.056	25.059	0.528937	2.72016
3150	103.848	31.6785	14.8	7.864	126.274	134	50.255	22.861	0.531351	2.6664
3900	102.899	30.3675	9.6	5.96	58.748	138	31.446	13.123	0.620833	4.38848
3900	102.12	29.7477	8.962	5.773	47.997	108	29.977	14.742	0.644164	3.60276
2200	102.12	29.7477	12.557	7.911	100.413	104	42.11	22.388	0.630007	2.46972
2900	103.388	30.6149	9.117	6.033	45.66	74	28.944	15.187	0.661731	2.55666
2900	103.388	30.6149	7.139	3.536	28.873	64	24.124	12.853	0.495307	2.65296
2900	103.388	30.6149	8.2	4.898	37.17	110	26.258	13.772	0.597317	4.1892
2700	103.388	30.6149	11.786	5.755	72.698	108	35.955	14.534	0.488291	3.00375
1250	NA	NA	5.441	5.085	22.598	52	20.877	10.508	0.934571	2.49078
1660	109.27	32.2913	12.522	8.57	98.409	96	41.926	20.269	0.684395	2.28975
3500	103.408	31.1682	6.62	4.325	26.642	61	22.114	13.878	0.653323	2.75843
1450	109.189	32.0345	14.652	9.112	133.415	56	50.191	20.581	0.621895	1.11574
1450	109.189	32.0345	13.461	9.56	117.919	82	48.848	20.095	0.7102	1.67868
1450	109.189	32.0345	10.408	7.634	78.25	106	38.038	16.856	0.733474	2.78669
1450	109.189	32.0345	13.518	9.134	118.088	94	47.607	23.033	0.675692	1.9745
3600	100.953	28.3603	19.912	11.002	268.186	118	71.692	18.834	0.552531	1.64593
2800	102.598	30.3144	8.485	5.249	46.137	58	29.075	16.438	0.618621	1.99484
2800	102.598	30.3144	8.476	6.216	48.761	54	29.555	19.815	0.733365	1.8271
1100	103.636	31.0974	8.567	7.247	55.626	84	31.551	25.352	0.84592	2.66236
2550	103.593	31.1822	7.622	5.024	36.346	76	26.453	17.463	0.659145	2.87302
2400	106.708	30.1279	5.293	4.604	22.513	42	20.419	11.73	0.869828	2.05691
2500	103.66	31.1538	7.128	4.343	15.722	94	23.031	11.068	0.609287	4.08146
2500	103.66	31.1538	7.055	4.277	29.759	71	23.122	9.036	0.606237	3.07067
1800	103.901	34.1295	15.006	8.691	122.626	84	48.899	16.438	0.579168	1.71783
2700	104.554	33.3238	9.739	5.846	51.273	116	29.401	24.52	0.600267	3.94544
3600	99.0459	27.4988	7.248	5.503	77.162	74	39.914	15.09	1.3171	1.85399
3500	100.136	25.7859	7.21	4.248	64.332	110	25.255	12.064	0.589182	4.35557
3500	100.136	25.7859	6.152	4.759	85.112	88	23.835	15.357	0.77357	3.69205
3400	100.136	25.7859	9.125	6.419	61.751	96	32.542	17.843	0.703452	2.95003
2500	104.627	33.3143	12.843	7.029	109.715	114	45.613	14.508	0.547302	2.49929
800	103.401	29.507	5.688	5.548	49.895	48	21.403	9.629	0.975387	2.24268
1450	103.381	29.5806	7.123	5.978	35.888	60	27.1	13.776	0.839253	2.21402
1440	110.824	31.3194	6.907	6.584	41.927	60	27.67	13.884	0.953236	2.16841
1610	103.372	29.578	9.54	9.195	74.404	66	38.373	19.722	0.963836	1.71996
2300	103.195	29.5066	7.567	6.259	46.863	90	29.172	16.784	0.827144	3.08515
1940	107.159	28.9513	6.824	4.715	33.014	64	24.86	10.247	0.690944	2.57442
1450	110.858	26.4351	10.178	5.892	75.552	62	37.015	16.453	0.578896	1.675
2300	103.401	29.507	11.899	6.355	88.442	82	39.59	15.243	0.534078	2.07123
1200	103.401	29.507	5.494	5	25.343	96	21.484	11.701	0.910084	4.46844
2500	103.342	29.5385	8.357	5.423	47.48	56	29.71	11.322	0.648917	1.88489
2600	103.338	29.5366	7.363	4.658	18.275	84	23.962	10.528	0.632623	3.50555
1100	103.401	29.507	9.568	9.048	72.608	102	38.12	19.918	0.945652	2.67576
1300	103.356	29.573	9.43	8.53	65.951	78	36.417	19.145	0.90456	2.14186
3200	100.219	25.694	7.197	4.646	27.214	58	23.604	11.923	0.645547	2.45721
3200	100.219	25.694	8.352	4.902	45.751	78	28.781	12.979	0.586925	2.71012
2200	108.703	27.9205	7.791	7.531	49.88	74	30.269	12.451	0.966628	2.44475
1600	103.623	31.0032	12.349	12.251	139.73	126	52.447	29.396	0.992064	2.40243
1600	103.623	31.0032	11.742	10.589	110.594	112	43.902	31.214	0.901805	2.55114
2500	103.623	31.0032	8.041	5.053	36.038	90	26.17	11.555	0.628404	3.43905
1000	105.926	26.7576	7.035	7.719	41.082	120	27.554	19.036	1.09723	4.35508
1900	107.159	28.9513	10.102	8.72	85.259	66	41.185	15.77	0.863195	1.60253
1700	110.915	26.6146	11.992	9.212	96.63	78	42.93	21.221	0.768179	1.81691
1700	110.915	26.6146	11.354	8.357	97.012	54	44.323	18.153	0.73604	1.21833
2200	104.46	31.83	4.164	3.671	13.215	44	16.113	6.101	0.881604	2.73071
1200	110.925	26.5486	9.956	8.086	79.887	64	40.729	18.592	0.812174	1.57136
1200	110.925	26.5486	13.115	8.482	109.397	78	45.417	18.446	0.64674	1.71742
1200	110.925	26.5486	6.892	5.777	39.527	42	28.827	15.558	0.838218	1.45697
1200	110.925	26.5486	12.75	10.018	121.049	108	48.263	17.429	0.785725	2.23774
2560	102.12	29.7477	11.409	7.487	76.156	96	37.494	17.141	0.656236	2.56041
2560	102.12	29.7477	11.493	6.899	72.538	86	36.415	16.135	0.600278	2.36166
2560	102.12	29.7477	9.888	6.628	57.9	104	31.977	17.68	0.670307	3.25234
3400	102.12	29.7477	12.656	8.106	100.086	80	43.54	19.362	0.640487	1.83739
3400	102.12	29.7477	13.574	7.355	106.415	78	43.116	18.078	0.541845	1.80907
3400	102.12	29.7477	13.755	7.404	106.249	72	43.137	18.879	0.538277	1.6691
1800	108.872	31.9842	13.062	8.784	1112.12	142	46.526	18.056	0.672485	3.05206
3250	101.887	29.5994	13.279	8.268	110.618	108	44.594	19.236	0.622637	2.42185
2600	101.887	29.5994	13.955	8.239	104.757	94	42.805	16.207	0.590398	2.19601
2600	101.887	29.5994	11.657	6.878	65.489	118	34.518	12.731	0.590032	3.41851
2600	101.887	29.5994	13.622	8.444	105.158	112	41.087	17.211	0.61988	2.72592
2900	103.934	33.3174	9.962	6.31	66.546	104	31.864	17.502	0.633407	3.26387
2980	102.535	30.2429	10.472	7.513	63.67	102	32.388	17.37	0.717437	3.14931
2980	102.535	30.2429	8.63	5.668	46.674	76	27.142	15.895	0.656779	2.80009
2500	98.6206	26.0146	11.198	10.833	97.8	94	45.442	19.366	0.967405	2.06857
2500	98.6206	26.0146	10.204	10.725	90.254	80	40.346	22.702	1.05106	1.98285
2500	98.6206	26.0146	8.715	9.693	74.773	66	41.282	19.187	1.11222	1.59876
2500	98.6206	26.0146	19.362	11.88	263.33	120	67.824	24.833	0.613573	1.76929
2800	102.12	29.7477	11.449	6.678	79.955	96	37.609	13.12	0.583282	2.55258
2800	102.12	29.7477	5.851	3.059	17.969	40	18.106	5.402	0.522817	2.20921
3700	102.629	28.5922	11.4	7.325	72.907	96	37.109	17.204	0.642544	2.58697
1500	104.02	31.2937	9.201	7.003	63.491	80	34.056	22.323	0.761113	2.34907
3100	103.253	28.1969	12.746	8.817	109.77	100	43.3	19.589	0.691746	2.30947
1650	102.43	31.1482	11.62	9.746	106.318	80	44.084	18.801	0.838726	1.81472
3600	104.02	31.2937	14.276	9.244	117.736	108	47.106	25.103	0.64752	2.2927
3600	101.713	26.5481	11.818	7.918	85.182	90	40.038	22.875	0.669995	2.24786
2107	102.767	28.9749	10.924	6.229	68.634	84	34.651	10.712	0.570212	2.42417
1600	102.568	27.5483	9.122	8.419	68.582	86	39.938	20.67	0.922934	2.15334
1200	103.357	30.9095	5.413	5.599	25.089	74	22.314	11.882	1.03436	3.3163
2800	102.204	28.8853	9.213	5.751	49.209	106	29.144	15.525	0.624227	3.63711
2800	102.204	28.8853	17.263	11.757	197.624	110	60.095	23.287	0.681052	1.83044
1300	103.104	29.3671	8.117	10.512	73.394	56	35.292	16.173	1.29506	1.58676
1300	103.104	29.3671	8.858	7.932	51.982	60	34.68	16.069	0.895462	1.7301
1300	103.104	29.3671	9.614	8.422	57.383	78	33.31	13.421	0.876014	2.34164
1600	104.082	28.7186	6.926	6.715	39.036	50	28.222	11.977	0.969535	1.77167
1700	110.511	31.8016	18.25	10.698	199.279	144	55.662	17.34	0.586192	2.58704
1700	110.511	31.8016	15.707	8.945	154.192	126	52.732	25.729	0.569491	2.38944
1400	110.511	31.8016	13.48	7.952	121.499	128	46.006	20.323	0.589911	2.78225
2700	103.132	28.6078	10.275	6.632	65.962	86	35.716	11.997	0.64545	2.40788
3600	102.629	28.5922	7.296	4.762	33.326	68	25.55	15.046	0.652686	2.66145
1480	110.404	31.4714	13.174	8.504	123.55	156	46.428	20.576	0.645514	3.36004
1480	110.487	31.5958	13.985	8.714	123.213	132	45.674	20.634	0.623096	2.89005
1700	110.404	31.4714	9.76	5.965	59.64	102	32.744	12.403	0.611168	3.11507
2300	110.422	31.3997	5.732	4.962	25.39	52	20.834	6.481	0.865666	2.49592
2350	111.019	31.861	12.319	6.528	94.112	94	40.514	17.023	0.529913	2.32019
1850	110.373	31.4365	20.737	11.82	259.593	158	68.375	26.214	0.569996	2.31079
1800	110.538	31.7893	12.334	8.166	118.404	116	47.134	22.308	0.662072	2.46107
1800	110.538	31.7893	13.578	8.33	114.607	108	43.312	21	0.613492	2.49354
1850	110.494	31.8181	12.676	7.595	107.129	108	42.944	16.272	0.599164	2.5149
1850	110.494	31.8181	11.65	6.454	83.09	116	38.178	14.68	0.553991	3.0384
1400	110.517	31.8458	11.583	7.084	87.288	114	39.216	15.793	0.611586	2.90698
1500	110.616	31.6675	11.308	6.66	76.892	94	37.202	17.106	0.588964	2.52675
2700	103.132	28.6078	10.133	5.505	53.474	84	29.478	9.181	0.543274	2.84958
3600	102.629	28.5922	9.78	5.462	55.15	60	30.994	14.958	0.558487	1.93586
3200	102.269	30.8555	9.517	5.816	57.98	66	32.124	13.617	0.611117	2.05454
3000	103.294	31.1688	8.279	5.281	41.922	64	27.264	12.078	0.637879	2.34742
3200	102.269	30.8555	11.348	7.722	78.496	68	36.177	15.512	0.680472	1.87965
3350	102.016	29.91	10.384	7.513	67.819	156	34.373	14.788	0.723517	4.53845
3350	102.016	29.91	8.928	4.702	44.164	122	27.177	14.551	0.526658	4.48909
2400	104.299	31.8398	8.104	7.155	49.678	60	31.131	10.425	0.882897	1.92734
1670	109.404	31.8586	11.729	8.399	90.626	108	39.941	19.173	0.716088	2.70399
3400	101.908	29.9774	7.37	4.921	32.955	76	24.933	11.338	0.667707	3.04817
3400	101.908	29.9774	6.926	4.463	28.562	76	22.33	11.216	0.644383	3.40349
1400	108.66	27.8985	8.924	5.973	63.768	66	34.358	16.585	0.669319	1.92095
1400	108.66	27.8985	7.452	6.316	45.496	66	28.33	11.833	0.847558	2.32969
1780	108.66	27.8985	7.272	6.6	38.292	54	26.21	12.336	0.907591	2.06028
1780	108.66	27.8985	6.638	5.609	36.348	54	26.652	10.508	0.844983	2.02611
1200	108.648	27.9211	10.11	7.153	67.868	60	33.682	12.667	0.707517	1.78137
1200	108.648	27.9211	10.229	10.171	84.25	54	39.401	14.985	0.99433	1.37052
1500	105.675	33.038	10.854	6.869	81.892	114	38.533	17.07	0.632854	2.9585
1500	105.675	33.038	15.711	8.397	135.733	118	49.757	24.884	0.534466	2.37153
1500	105.675	33.038	13.141	6.977	108.5	124	44.638	17.552	0.530934	2.7779
2200	103.34	29.5454	7.848	7.739	50.78	74	31.818	15.919	0.986111	2.32573
1350	108.643	27.9259	8.442	8.156	59.886	54	34.206	13.755	0.966122	1.57867
1350	108.643	27.9259	10.334	8.001	74.88	86	37.746	18.25	0.77424	2.27839
1350	108.643	27.9259	10.8	9.593	83.54	70	40.824	14.89	0.888241	1.71468
2000	106.226	33.6664	7.429	4.185	39.216	76	28.21	9.368	0.563333	2.69408
3400	101.908	29.9774	10.392	6.339	59.848	74	32.625	14.518	0.609988	2.2682
3300	102.629	28.5922	11.311	7.003	90.112	52	42.593	17.54	0.619132	1.22086
2300	103.34	29.5454	6.041	4.72	26.662	38	22.331	11.756	0.781328	1.70167
2900	102.281	29.8787	12.003	7.651	91.375	106	42.527	18.537	0.637424	2.49253
2900	102.281	29.8787	10.195	6.232	59.996	94	32.931	10.707	0.61128	2.85445
950	110.925	26.5486	12.066	9.101	106.37	76	45.218	25.073	0.754268	1.68075
950	110.925	26.5486	8.656	7.952	63.004	56	35.644	26.063	0.918669	1.57109
900	110.925	26.5486	8.842	7.739	61.599	72	34.241	18.548	0.875254	2.10274
1200	110.863	26.6366	9.45	8.239	69.971	52	34.407	19.385	0.871852	1.51132
1200	110.863	26.6366	9.314	7.843	63.091	68	34.4	17.73	0.842066	1.97674
1200	110.925	26.5486	10.38	7.889	71.512	68	36.472	16.181	0.760019	1.86444
1600	102.578	30.0789	11.283	10.934	109.978	64	46.823	22.237	0.969069	1.36685
1600	102.578	30.0789	9.217	8.754	71.748	68	39.93	17.39	0.949767	1.70298
2800	99.0376	28.3514	10.686	7.18	72.377	100	37.751	20.239	0.671907	2.64894
2100	103.064	28.7859	14.681	9.997	147.367	106	53.131	19.76	0.680948	1.99507
1880	109.361	31.5092	9.55	6.135	69.439	96	37.322	20.2	0.642408	2.57221
2800	102.578	30.0789	15.025	6.925	117.65	76	46.097	19.057	0.460899	1.6487
2400	102.578	30.0789	11.775	9.075	100.873	88	45.1	24.409	0.770701	1.95122
2200	102.354	29.885	9.346	7.167	56.92	56	30.573	16.792	0.766852	1.83168
3450	103.253	28.1969	7.825	4.234	30.238	78	23.316	13.048	0.541086	3.34534
3500	103.102	28.4435	9.231	6.146	50.77	66	29.703	12.483	0.6658	2.222
3500	103.102	28.4435	8.006	5.225	36.985	72	25.736	9.391	0.652636	2.79764
2100	103.064	28.7859	14.013	9.536	136.463	132	51.193	21.843	0.680511	2.57848
2100	103.064	28.7859	12.35	8.213	98.699	136	43.231	18.792	0.66502	3.14589
2700	103.513	28.2793	12.059	7.801	81.881	98	37.902	20.131	0.646903	2.58562
2700	103.513	28.2793	12.214	7.963	87.476	128	38.885	17.688	0.651957	3.29176
2800	102.281	29.8787	10.652	6.965	59.266	62	33.174	19.932	0.653868	1.86893
2800	102.281	29.8787	8.942	5.556	52.849	66	33.24	12.764	0.621338	1.98556
1200	106.845	32.6024	5.463	7.836	46.991	106	30.102	12.716	1.43438	3.52136
1800	108.887	32.2425	12.39	7.866	87.213	140	38.817	11.901	0.634867	3.60667
1800	108.887	32.2425	12.943	9.25	112.94	170	41.968	13.504	0.714672	4.05071
1800	109.045	31.5494	9.946	9.247	92.322	60	39.304	17.997	0.92972	1.52656
1800	109.045	31.5494	8.848	9.294	71.678	86	38.107	16.031	1.05041	2.2568
3000	103.843	32.7306	11.488	7.029	76.157	118	36.873	23.18	0.611856	3.20017
2800	102.281	29.8787	11.222	7.44	88.678	74	38.742	18.569	0.662983	1.91007
2700	103.337	28.4159	11.841	8.51	100.526	112	42.04	15.101	0.718689	2.66413
1400	108.214	26.3929	7.489	6.055	40.59	54	27.54	13.439	0.808519	1.96078
1400	108.214	26.3929	11.28	8.642	83.93	82	29.929	14.239	0.766135	2.73982
1450	108.742	31.8881	10.74	9.654	93.94	80	40.964	16.254	0.898883	1.95293
2800	102.069	28.5149	8.144	5.212	46.006	64	26.983	15.872	0.63998	2.37186
3000	103.843	32.7306	11.715	6.903	77.015	158	36.988	23.262	0.589245	4.27166
1500	108.981	31.7602	13.26	9.86	120.284	132	47.296	21.059	0.74359	2.79093
1500	108.981	31.7602	12.7	9.307	119.602	126	46.79	20.24	0.732835	2.69288
1450	108.742	31.8881	11.052	7.918	72.184	98	34.486	12.096	0.716431	2.84173
1450	108.742	31.8881	13.575	9.079	124.304	118	47.18	21.91	0.668803	2.50106
1450	108.829	31.7048	9.965	8.705	90.56	80	39.556	12.012	0.873557	2.02245
1430	108.742	31.8881	8.526	8.005	59.93	66	34.304	18.556	0.938893	1.92397
2300	102.606	30.614	5.236	5.271	25.082	50	23.424	10.39	1.00668	2.13456
1100	110.187	29.5677	8.772	8.49	66.234	72	36.36	18.914	0.967852	1.9802
1100	110.187	29.5677	10.798	11.854	108.96	74	46.382	19.076	1.0978	1.59545
1400	112.411	31.2093	11.392	9.73	100.611	62	43.603	19.764	0.854108	1.42192
1400	112.411	31.2093	8.242	6.586	52.321	62	32.346	17.435	0.799078	1.91677
1550	117.726	40.4581	13.26	9.753	145.5	120	54.404	21.274	0.73552	2.20572
1400	102.717	30.5677	10.236	9.764	93.116	96	43.368	25.911	0.953888	2.21361
1280	103.401	29.507	8.538	8.134	56.738	58	31.166	14.496	0.952682	1.861
3100	108.742	31.8881	13.276	9.763	116.898	106	45.647	15.465	0.735387	2.32217
2000	109.361	31.5092	14.168	9.599	132.065	96	51.256	20.124	0.677513	1.87295
3100	102.717	30.5677	9.59	6.022	56.142	108	31.549	14.275	0.627946	3.42325
1400	102.899	30.3675	7.668	6.609	47.102	128	30.168	16.087	0.861894	4.24291
2260	106.275	33.381	12.731	8.507	77.331	70	41.674	17.711	0.668211	1.6797
1540	107.068	32.7989	14.346	8.216	112.758	126	45.339	20.203	0.572703	2.77906
1540	107.068	32.7989	11.074	7.234	76.794	74	40.442	16.111	0.653242	1.82978
1540	107.068	32.7989	11.489	6.745	77.829	102	36.823	16.184	0.587083	2.77001
1540	107.068	32.7989	11.212	6.76	72.08	82	35.185	12.447	0.602925	2.33054
1540	107.068	32.7989	11.234	6.138	69.101	93	33.871	17.149	0.546377	2.74571
3200	103.401	29.507	9.35	8.35	66.13	78	35.059	18.136	0.893048	2.22482
1600	107.159	28.9513	5.436	4.354	30.637	32	23.723	10.31	0.800957	1.3489
1650	107.178	29.1417	7.253	5.998	33.183	48	24.911	13.568	0.826968	1.92686
1600	103.401	29.507	8.283	7.118	60.442	76	34.358	23.102	0.85935	2.212
1600	102.899	30.3675	8.069	6.185	53.429	74	30.747	18.763	0.766514	2.40674
1400	103.401	29.507	8.406	8.391	64.775	80	34.888	18.411	0.998216	2.29305
2300	103.356	29.573	11.045	7.723	91.534	91	43.54	21.264	0.69923	2.09003
1800	103.401	29.507	9.366	8.384	79.254	74	38.954	21.043	0.895153	1.89968
1800	103.356	29.573	11.096	9.703	93.394	84	41.897	23.082	0.874459	2.00492
1000	103.356	29.573	9.05	10.128	78.37	44	38.259	18.473	1.11912	1.15006
1800	103.369	29.5714	9.875	8.89	83.012	86	39.949	18.503	0.900253	2.15274
2300	103.401	29.507	7.632	6.62	27.533	58	34.012	17.088	0.8674	1.70528
3350	102.487	30.3865	10.402	5.375	55.36	78	32.056	12.556	0.516728	2.43324
2850	107.929	33.5499	15.299	9.396	136.033	112	49.58	14.844	0.614158	2.25898
2300	102.717	30.5677	12.212	7.906	98.435	92	42.167	14.698	0.647396	2.1818
1600	107.616	33.3716	16.114	8.647	178.406	122	60.224	16.133	0.536614	2.02577
1650	107.159	28.9513	7.551	6.388	44.66	70	29.522	15.094	0.845981	2.37111
1650	107.159	28.9513	7.657	6.61	41.401	50	28.893	13.431	0.863262	1.73052
1650	107.159	28.9513	8.641	6.61	48.474	50	29.887	16.45	0.764958	1.67297
3350	101.961	29.997	10.805	6.662	73.512	150	36.428	15.411	0.616566	4.11771
2600	102.281	29.8787	10.839	6.833	70.793	96	36.171	12.51	0.630409	2.65406
3550	107.929	33.5499	11.381	6.044	79.628	82	40.032	13.995	0.531061	2.04836
2300	101.804	30.1211	12.127	7.749	89.236	94	40.27	14.73	0.638987	2.33424
2300	103.401	29.507	9.672	5.353	65.914	84	34.543	12.12	0.553453	2.43175
2300	107.929	33.5499	11.541	7.803	82.664	100	37.681	13.052	0.676111	2.65386
1050	109.14	30.0372	8.292	6.872	54.55	45	33.232	17.912	0.828751	1.35412
2000	107.929	33.5499	7.488	6.875	42.131	60	27.894	16.049	0.918136	2.151
3200	100.953	28.3603	10.559	6.619	83.042	102	39.89	14.349	0.626859	2.55703
3600	99.1527	27.453	13.499	7.65	111.758	112	44.598	20.221	0.566709	2.51132
3600	100.953	28.3603	11.37	6.289	88.643	120	38.914	16.662	0.553122	3.08372
3600	100.953	28.3603	11.249	7.218	90.064	72	21.252	17.018	0.641657	3.38792
3400	100.136	25.7859	13.486	8.597	126.544	108	49.005	24.223	0.637476	2.20386
3400	100.136	25.7859	17.263	9.186	177.278	118	58.74	24.562	0.532121	2.00885
2700	102.717	30.5677	8.254	7.77	54.712	56	32.232	12.155	0.941362	1.7374
3200	102.578	30.0789	15.841	9.512	123.945	96	47.128	18.398	0.600467	2.03701
1667	103.637	31.0391	6.483	5.412	31.83	42	12.224	15.012	0.834799	3.43586
1830	103.401	29.507	5.071	6.161	29.39	64	24.735	14.545	1.21495	2.58743
1830	103.637	31.0391	6.034	6.159	28.507	74	24.029	13.558	1.02072	3.07961
1830	102.899	30.3675	7.296	7.768	39.855	66	27.959	17.434	1.06469	2.3606
2780	103.513	28.2793	9.353	5.625	48.553	106	29.59	13.702	0.601411	3.58229
3300	103.294	31.1688	10.846	7.541	83.488	88	39.366	14.707	0.695279	2.23543
2200	102.668	30.4234	10.653	8.016	80.39	80	39.954	16.245	0.752464	2.0023
2900	102.668	30.4234	13.143	8.207	101.353	88	43.55	18.11	0.624439	2.02067
3500	99.1527	27.453	11.014	6.276	89.226	136	41.939	19.944	0.56982	3.24281
3000	102.899	30.3675	11.856	9.027	91.732	84	38.452	18.961	0.761387	2.18454
3900	99.1527	27.453	12.635	7.279	87.158	128	38.671	21.685	0.576098	3.30997
2400	99.1527	27.453	7.451	6.713	40.171	54	28.222	12.689	0.900953	1.9134
3300	101.755	29.958	10.847	6.369	64.413	106	32.624	16.979	1.70309	3.24914
1480	103.369	29.5714	11.745	10.394	108.198	88	42.437	26.424	0.884972	2.07366
1480	103.369	29.5714	12.255	12.622	143.768	102	26.113	26.297	1.02995	3.9061
